# Supplementary material for: Challenges in clinical diagnosis of Clade I Mpox: Highlighting the need for enhanced diagnostic approaches
Source: PLoS Negl Trop Dis. 2024 Jun 24;18(6):e0012087. doi: 10.1371/journal.pntd.0012087 (PMC11226010; doi:10.1371/journal.pntd.0012087)
Supplement: S3 Appendix — (CSV) [file pntd.0012087.s003.csv]

Record ID	Question 1 In the last 1 year, approximately how many patients with confirmed mpox virus disease have you personally managed:	Question 2 On a scale of 1 to 10, how confident are you in assessing a mpox lesion? Note: 1 = no confidence and 10 = complete confidence	Question 3 In which country to do you usually work?	Question 4A Based on the lesion presentation in image 4, which of the following diagnoses is more likely? Select ONE	Question 4B B. What types of lesion do you see on both people? Select MULTIPLE (choice=1. Active lesion (papules, vesicles, pustule/pseudo-pustule, umbilicated pseudo-pustule, erosion, or ulcer))	Question 4B B. What types of lesion do you see on both people? Select MULTIPLE (choice=2. Crusted and scabbed lesion (thick surface scale (stratum corneum), yellow serous crust, haemorrhagic crust or scab (eschar)).)	Question 4B B. What types of lesion do you see on both people? Select MULTIPLE (choice=3. Resolved and healed lesion (lesion is no longer raised above the skin and any residual crust has resolved (desquamation)).)	Question 4B B. What types of lesion do you see on both people? Select MULTIPLE (choice=4. Unable to classify)	Question 5A Based on the lesion presentation in image 5, which of the following diagnoses is more likely? Select ONE	Question 5B Three different types of lesion are circled in image 5. What type of lesion is lesion A? Select ONE	Question 5C What type of lesion is lesion B? Select ONE	Question 5D What type of lesion is lesion C? Select ONE	Question 6A Based on the lesion presentation in image 6, which of the following diagnoses is more likely? Select ONE	Question 6B What type of lesion do you see circled in red in image 6? Select ONE	Question 7A Based on the lesion presentation in image 7, which of the following diagnoses is more likely? Select ONE	Question 7B B. What types of lesion do you see in image 7? Select ONE	Question 8A Based on the lesion presentation in image 8, which of the following diagnoses is more likely? Select ONE	Question 8B What types of lesion do you see in image 8? Select MULTIPLE (choice=1. Active lesion (papules, vesicles, pustule/pseudo-pustule, umbilicated pseudo-pustule, erosion, or ulcer))	Question 8B What types of lesion do you see in image 8? Select MULTIPLE (choice=2. Crusted and scabbed lesion (thick surface scale (stratum corneum), yellow serous crust, haemorrhagic crust or scab (eschar)).)	Question 8B What types of lesion do you see in image 8? Select MULTIPLE (choice=3. Resolved and healed lesion (lesion is no longer raised above the skin and any residual crust has resolved (desquamation)).)	Question 8B What types of lesion do you see in image 8? Select MULTIPLE (choice=4. Unable to classify)	Question 9A Based on the lesion presentation in image 9, which of the following diagnoses is more likely? Select ONE	Question 9B What types of lesion do you see in image 9? Select MULTIPLE (choice=1. Active lesion (papules, vesicles, pustule/pseudo-pustule, umbilicated pseudo-pustule, erosion, or ulcer))	Question 9B What types of lesion do you see in image 9? Select MULTIPLE (choice=2. Crusted and scabbed lesion (thick surface scale (stratum corneum), yellow serous crust, haemorrhagic crust or scab (eschar)).)	Question 9B What types of lesion do you see in image 9? Select MULTIPLE (choice=3. Resolved and healed lesion (lesion is no longer raised above the skin and any residual crust has resolved (desquamation)).)	Question 9B What types of lesion do you see in image 9? Select MULTIPLE (choice=4. Unable to classify)	Question 10A Based on the lesion presentation in image 10, which of the following diagnoses is more likely? Select ONE	Question 10B What types of lesion do you see in image 10? Select MULTIPLE (choice=1. Active lesion (papules, vesicles, pustule/pseudo-pustule, umbilicated pseudo-pustule, erosion, or ulcer))	Question 10B What types of lesion do you see in image 10? Select MULTIPLE (choice=2. Crusted and scabbed lesion (thick surface scale (stratum corneum), yellow serous crust, haemorrhagic crust or scab (eschar)).)	Question 10B What types of lesion do you see in image 10? Select MULTIPLE (choice=3. Resolved and healed lesion (lesion is no longer raised above the skin and any residual crust has resolved (desquamation)).)	Question 10B What types of lesion do you see in image 10? Select MULTIPLE (choice=4. Unable to classify)	Question 11A Based on the lesion presentation in images 11.1 and 11.2, which of the following diagnoses is more likely? Select ONE	Question 11B What types of lesion do you see in images 11.1? Select MULTIPLE (choice=1. Active lesion (papules, vesicles, pustule/pseudo-pustule, umbilicated pseudo-pustule, erosion, or ulcer))	Question 11B What types of lesion do you see in images 11.1? Select MULTIPLE (choice=2. Crusted and scabbed lesion (thick surface scale (stratum corneum), yellow serous crust, haemorrhagic crust or scab (eschar)).)	Question 11B What types of lesion do you see in images 11.1? Select MULTIPLE (choice=3. Resolved and healed lesion (lesion is no longer raised above the skin and any residual crust has resolved (desquamation)).)	Question 11B What types of lesion do you see in images 11.1? Select MULTIPLE (choice=4. Unable to classify)	Question 11C What types of lesion do you see in images 11.2? Select MULTIPLE (choice=1. Active lesion (papules, vesicles, pustule/pseudo-pustule, umbilicated pseudo-pustule, erosion, or ulcer))	Question 11C What types of lesion do you see in images 11.2? Select MULTIPLE (choice=2. Crusted and scabbed lesion (thick surface scale (stratum corneum), yellow serous crust, haemorrhagic crust or scab (eschar)).)	Question 11C What types of lesion do you see in images 11.2? Select MULTIPLE (choice=3. Resolved and healed lesion (lesion is no longer raised above the skin and any residual crust has resolved (desquamation)).)	Question 11C What types of lesion do you see in images 11.2? Select MULTIPLE (choice=4. Unable to classify)	Question 12A Based on the lesion presentation in images 12.1, 12.2 and 12.3, which of the following diagnoses is more likely? Select ONE	Question 12B What types of lesion do you see in image 12.1? Select ONE	Question 12C What types of lesion do you see in image 12.2? Select ONE	Question 12D What types of lesion do you see in image 12.3? Select ONE	Question 13A Based on the lesion presentation in this image, which of the following diagnoses is more likely? Select ONE	Question 13B What types of lesion do you see in this image? Select ONE	Question 14A Based on the lesion presentation in this image, which of the following diagnoses is more likely? Select ONE	Question 14B What types of lesion do you see in this image? Select MULTIPLE (choice=1. Active lesion (papules, vesicles, pustule/pseudo-pustule, umbilicated pseudo-pustule, erosion, or ulcer))	Question 14B What types of lesion do you see in this image? Select MULTIPLE (choice=2. Crusted and scabbed lesion (thick surface scale (stratum corneum), yellow serous crust, haemorrhagic crust or scab (eschar)).)
1	10-20	8	Belgium	2. Chickenpox (varicella)	Checked	Unchecked	Unchecked	Unchecked	1. Mpox	4. Unable to classify	1. Active lesion (papules, vesicles, pustule/pseudo-pustule, umbilicated pseudo-pustule, erosion, or ulcer)	2. Crusted and scabbed lesion (thick surface scale (stratum corneum), yellow serous crust, haemorrhagic crust or scab (eschar)).	1. Mpox	1. Active lesion (papules, vesicles, pustule/pseudo-pustule, umbilicated pseudo-pustule, erosion, or ulcer)	1. Mpox	1. Active lesion (papules, vesicles, pustule/pseudo-pustule, umbilicated pseudo-pustule, erosion, or ulcer)	2. Chickenpox (varicella)	Unchecked	Unchecked	Checked	Unchecked	2. Chickenpox (varicella)	Checked	Unchecked	Unchecked	Unchecked	1. Mpox	Unchecked	Checked	Unchecked	Unchecked	1. Mpox	Checked	Unchecked	Unchecked	Unchecked	Unchecked	Checked	Unchecked	Unchecked	1. Mpox	1. Active lesion (papules, vesicles, pustule/pseudo-pustule, umbilicated pseudo-pustule, erosion, or ulcer)	2. Crusted and scabbed lesion (thick surface scale (stratum corneum), yellow serous crust, haemorrhagic crust or scab (eschar)).	3. Resolved and healed lesion (lesion is no longer raised above the skin and any residual crust has resolved (desquamation)).	2. Chickenpox (varicella)	3. Resolved and healed lesion (lesion is no longer raised above the skin and any residual crust has resolved (desquamation)).	1. Mpox	Checked	Unchecked
2	20-50	6	Congo {Democratic Rep}	2. Chickenpox (varicella)	Checked	Unchecked	Checked	Unchecked	1. Mpox	1. Active lesion (papules, vesicles, pustule/pseudo-pustule, umbilicated pseudo-pustule, erosion, or ulcer)	1. Active lesion (papules, vesicles, pustule/pseudo-pustule, umbilicated pseudo-pustule, erosion, or ulcer)	2. Crusted and scabbed lesion (thick surface scale (stratum corneum), yellow serous crust, haemorrhagic crust or scab (eschar)).	1. Mpox	1. Active lesion (papules, vesicles, pustule/pseudo-pustule, umbilicated pseudo-pustule, erosion, or ulcer)	1. Mpox	1. Active lesion (papules, vesicles, pustule/pseudo-pustule, umbilicated pseudo-pustule, erosion, or ulcer)	1. Mpox	Checked	Unchecked	Checked	Unchecked	2. Chickenpox (varicella)	Checked	Unchecked	Unchecked	Unchecked	2. Chickenpox (varicella)	Checked	Checked	Checked	Unchecked	2. Chickenpox (varicella)	Checked	Checked	Unchecked	Unchecked	Unchecked	Checked	Checked	Unchecked	1. Mpox	1. Active lesion (papules, vesicles, pustule/pseudo-pustule, umbilicated pseudo-pustule, erosion, or ulcer)	4. Unable to classify	3. Resolved and healed lesion (lesion is no longer raised above the skin and any residual crust has resolved (desquamation)).	2. Chickenpox (varicella)	3. Resolved and healed lesion (lesion is no longer raised above the skin and any residual crust has resolved (desquamation)).	1. Mpox	Checked	Unchecked
3	20-50	9	Nigeria	2. Chickenpox (varicella)	Checked	Unchecked	Unchecked	Unchecked	2. Chickenpox (varicella)	3. Resolved and healed lesion (lesion is no longer raised above the skin and any residual crust has resolved (desquamation)).	2. Crusted and scabbed lesion (thick surface scale (stratum corneum), yellow serous crust, haemorrhagic crust or scab (eschar)).	1. Active lesion (papules, vesicles, pustule/pseudo-pustule, umbilicated pseudo-pustule, erosion, or ulcer)	1. Mpox	4. Unable to classify	1. Mpox	1. Active lesion (papules, vesicles, pustule/pseudo-pustule, umbilicated pseudo-pustule, erosion, or ulcer)	1. Mpox	Checked	Unchecked	Checked	Unchecked	2. Chickenpox (varicella)	Checked	Checked	Unchecked	Unchecked	2. Chickenpox (varicella)	Unchecked	Checked	Checked	Unchecked	2. Chickenpox (varicella)	Checked	Checked	Unchecked	Unchecked	Unchecked	Checked	Checked	Unchecked	1. Mpox	1. Active lesion (papules, vesicles, pustule/pseudo-pustule, umbilicated pseudo-pustule, erosion, or ulcer)	2. Crusted and scabbed lesion (thick surface scale (stratum corneum), yellow serous crust, haemorrhagic crust or scab (eschar)).	3. Resolved and healed lesion (lesion is no longer raised above the skin and any residual crust has resolved (desquamation)).	2. Chickenpox (varicella)	3. Resolved and healed lesion (lesion is no longer raised above the skin and any residual crust has resolved (desquamation)).	2. Chickenpox (varicella)	Checked	Checked
4	20-50	8	United Kingdom	2. Chickenpox (varicella)	Checked	Unchecked	Checked	Unchecked	1. Mpox	1. Active lesion (papules, vesicles, pustule/pseudo-pustule, umbilicated pseudo-pustule, erosion, or ulcer)	1. Active lesion (papules, vesicles, pustule/pseudo-pustule, umbilicated pseudo-pustule, erosion, or ulcer)	2. Crusted and scabbed lesion (thick surface scale (stratum corneum), yellow serous crust, haemorrhagic crust or scab (eschar)).	1. Mpox	1. Active lesion (papules, vesicles, pustule/pseudo-pustule, umbilicated pseudo-pustule, erosion, or ulcer)	1. Mpox	1. Active lesion (papules, vesicles, pustule/pseudo-pustule, umbilicated pseudo-pustule, erosion, or ulcer)	1. Mpox	Checked	Unchecked	Checked	Unchecked	2. Chickenpox (varicella)	Checked	Unchecked	Unchecked	Unchecked	1. Mpox	Checked	Checked	Checked	Unchecked	1. Mpox	Checked	Unchecked	Unchecked	Unchecked	Unchecked	Checked	Checked	Unchecked	1. Mpox	1. Active lesion (papules, vesicles, pustule/pseudo-pustule, umbilicated pseudo-pustule, erosion, or ulcer)	2. Crusted and scabbed lesion (thick surface scale (stratum corneum), yellow serous crust, haemorrhagic crust or scab (eschar)).	3. Resolved and healed lesion (lesion is no longer raised above the skin and any residual crust has resolved (desquamation)).	2. Chickenpox (varicella)	3. Resolved and healed lesion (lesion is no longer raised above the skin and any residual crust has resolved (desquamation)).	1. Mpox	Checked	Unchecked
5	50+	8	France	2. Chickenpox (varicella)	Checked	Checked	Unchecked	Unchecked	2. Chickenpox (varicella)	1. Active lesion (papules, vesicles, pustule/pseudo-pustule, umbilicated pseudo-pustule, erosion, or ulcer)	1. Active lesion (papules, vesicles, pustule/pseudo-pustule, umbilicated pseudo-pustule, erosion, or ulcer)	2. Crusted and scabbed lesion (thick surface scale (stratum corneum), yellow serous crust, haemorrhagic crust or scab (eschar)).	1. Mpox	1. Active lesion (papules, vesicles, pustule/pseudo-pustule, umbilicated pseudo-pustule, erosion, or ulcer)	1. Mpox	1. Active lesion (papules, vesicles, pustule/pseudo-pustule, umbilicated pseudo-pustule, erosion, or ulcer)	2. Chickenpox (varicella)	Unchecked	Unchecked	Checked	Unchecked	2. Chickenpox (varicella)	Checked	Checked	Unchecked	Unchecked	1. Mpox	Checked	Checked	Unchecked	Unchecked	1. Mpox	Checked	Unchecked	Unchecked	Unchecked	Checked	Checked	Unchecked	Unchecked	1. Mpox	1. Active lesion (papules, vesicles, pustule/pseudo-pustule, umbilicated pseudo-pustule, erosion, or ulcer)	2. Crusted and scabbed lesion (thick surface scale (stratum corneum), yellow serous crust, haemorrhagic crust or scab (eschar)).	3. Resolved and healed lesion (lesion is no longer raised above the skin and any residual crust has resolved (desquamation)).	1. Mpox	3. Resolved and healed lesion (lesion is no longer raised above the skin and any residual crust has resolved (desquamation)).	1. Mpox	Checked	Unchecked
6	50+	7	France	2. Chickenpox (varicella)	Checked	Unchecked	Unchecked	Unchecked	2. Chickenpox (varicella)	1. Active lesion (papules, vesicles, pustule/pseudo-pustule, umbilicated pseudo-pustule, erosion, or ulcer)	1. Active lesion (papules, vesicles, pustule/pseudo-pustule, umbilicated pseudo-pustule, erosion, or ulcer)	2. Crusted and scabbed lesion (thick surface scale (stratum corneum), yellow serous crust, haemorrhagic crust or scab (eschar)).	1. Mpox	1. Active lesion (papules, vesicles, pustule/pseudo-pustule, umbilicated pseudo-pustule, erosion, or ulcer)	1. Mpox	1. Active lesion (papules, vesicles, pustule/pseudo-pustule, umbilicated pseudo-pustule, erosion, or ulcer)	1. Mpox	Unchecked	Unchecked	Unchecked	Checked	2. Chickenpox (varicella)	Checked	Unchecked	Unchecked	Unchecked	1. Mpox	Unchecked	Checked	Unchecked	Unchecked	2. Chickenpox (varicella)	Checked	Unchecked	Unchecked	Unchecked	Unchecked	Checked	Unchecked	Unchecked	1. Mpox	1. Active lesion (papules, vesicles, pustule/pseudo-pustule, umbilicated pseudo-pustule, erosion, or ulcer)	2. Crusted and scabbed lesion (thick surface scale (stratum corneum), yellow serous crust, haemorrhagic crust or scab (eschar)).	3. Resolved and healed lesion (lesion is no longer raised above the skin and any residual crust has resolved (desquamation)).	1. Mpox	3. Resolved and healed lesion (lesion is no longer raised above the skin and any residual crust has resolved (desquamation)).	1. Mpox	Checked	Unchecked
7	20-50	7	United Kingdom	2. Chickenpox (varicella)	Checked	Unchecked	Unchecked	Unchecked	1. Mpox	1. Active lesion (papules, vesicles, pustule/pseudo-pustule, umbilicated pseudo-pustule, erosion, or ulcer)	1. Active lesion (papules, vesicles, pustule/pseudo-pustule, umbilicated pseudo-pustule, erosion, or ulcer)	2. Crusted and scabbed lesion (thick surface scale (stratum corneum), yellow serous crust, haemorrhagic crust or scab (eschar)).	1. Mpox	1. Active lesion (papules, vesicles, pustule/pseudo-pustule, umbilicated pseudo-pustule, erosion, or ulcer)	1. Mpox	1. Active lesion (papules, vesicles, pustule/pseudo-pustule, umbilicated pseudo-pustule, erosion, or ulcer)	1. Mpox	Checked	Checked	Checked	Unchecked	2. Chickenpox (varicella)	Checked	Unchecked	Unchecked	Unchecked	1. Mpox	Unchecked	Checked	Checked	Unchecked	1. Mpox	Checked	Checked	Unchecked	Unchecked	Unchecked	Checked	Unchecked	Unchecked	1. Mpox	1. Active lesion (papules, vesicles, pustule/pseudo-pustule, umbilicated pseudo-pustule, erosion, or ulcer)	2. Crusted and scabbed lesion (thick surface scale (stratum corneum), yellow serous crust, haemorrhagic crust or scab (eschar)).	3. Resolved and healed lesion (lesion is no longer raised above the skin and any residual crust has resolved (desquamation)).	1. Mpox	3. Resolved and healed lesion (lesion is no longer raised above the skin and any residual crust has resolved (desquamation)).	1. Mpox	Checked	Checked
8	5-10	1	Central African Rep	1. Mpox	Checked	Checked	Checked	Unchecked	2. Chickenpox (varicella)	3. Resolved and healed lesion (lesion is no longer raised above the skin and any residual crust has resolved (desquamation)).	3. Resolved and healed lesion (lesion is no longer raised above the skin and any residual crust has resolved (desquamation)).	2. Crusted and scabbed lesion (thick surface scale (stratum corneum), yellow serous crust, haemorrhagic crust or scab (eschar)).	2. Chickenpox (varicella)	1. Active lesion (papules, vesicles, pustule/pseudo-pustule, umbilicated pseudo-pustule, erosion, or ulcer)	1. Mpox	1. Active lesion (papules, vesicles, pustule/pseudo-pustule, umbilicated pseudo-pustule, erosion, or ulcer)	1. Mpox	Checked	Unchecked	Unchecked	Unchecked	1. Mpox	Unchecked	Checked	Unchecked	Unchecked	1. Mpox	Unchecked	Unchecked	Checked	Unchecked	1. Mpox	Checked	Checked	Checked	Unchecked	Checked	Checked	Checked	Unchecked	1. Mpox	1. Active lesion (papules, vesicles, pustule/pseudo-pustule, umbilicated pseudo-pustule, erosion, or ulcer)	2. Crusted and scabbed lesion (thick surface scale (stratum corneum), yellow serous crust, haemorrhagic crust or scab (eschar)).	3. Resolved and healed lesion (lesion is no longer raised above the skin and any residual crust has resolved (desquamation)).	1. Mpox	1. Active lesion (papules, vesicles, pustule/pseudo-pustule, umbilicated pseudo-pustule, erosion, or ulcer)	1. Mpox	Checked	Checked
9	5-10	8	Central African Rep	2. Chickenpox (varicella)	Checked	Checked	Checked	Unchecked	2. Chickenpox (varicella)	1. Active lesion (papules, vesicles, pustule/pseudo-pustule, umbilicated pseudo-pustule, erosion, or ulcer)	3. Resolved and healed lesion (lesion is no longer raised above the skin and any residual crust has resolved (desquamation)).	2. Crusted and scabbed lesion (thick surface scale (stratum corneum), yellow serous crust, haemorrhagic crust or scab (eschar)).	1. Mpox	1. Active lesion (papules, vesicles, pustule/pseudo-pustule, umbilicated pseudo-pustule, erosion, or ulcer)	1. Mpox	1. Active lesion (papules, vesicles, pustule/pseudo-pustule, umbilicated pseudo-pustule, erosion, or ulcer)	2. Chickenpox (varicella)	Checked	Checked	Checked	Unchecked	1. Mpox	Checked	Unchecked	Unchecked	Unchecked	1. Mpox	Unchecked	Checked	Checked	Unchecked	2. Chickenpox (varicella)	Checked	Checked	Unchecked	Unchecked	Checked	Checked	Unchecked	Unchecked	1. Mpox	1. Active lesion (papules, vesicles, pustule/pseudo-pustule, umbilicated pseudo-pustule, erosion, or ulcer)	2. Crusted and scabbed lesion (thick surface scale (stratum corneum), yellow serous crust, haemorrhagic crust or scab (eschar)).	3. Resolved and healed lesion (lesion is no longer raised above the skin and any residual crust has resolved (desquamation)).	1. Mpox	3. Resolved and healed lesion (lesion is no longer raised above the skin and any residual crust has resolved (desquamation)).	1. Mpox	Checked	Unchecked
10	50+	8	Congo {Democratic Rep}	1. Mpox	Checked	Checked	Checked	Unchecked	2. Chickenpox (varicella)	3. Resolved and healed lesion (lesion is no longer raised above the skin and any residual crust has resolved (desquamation)).	1. Active lesion (papules, vesicles, pustule/pseudo-pustule, umbilicated pseudo-pustule, erosion, or ulcer)	2. Crusted and scabbed lesion (thick surface scale (stratum corneum), yellow serous crust, haemorrhagic crust or scab (eschar)).	1. Mpox	4. Unable to classify	1. Mpox	1. Active lesion (papules, vesicles, pustule/pseudo-pustule, umbilicated pseudo-pustule, erosion, or ulcer)	1. Mpox	Checked	Unchecked	Checked	Unchecked	2. Chickenpox (varicella)	Checked	Unchecked	Unchecked	Unchecked	2. Chickenpox (varicella)	Unchecked	Checked	Checked	Unchecked	2. Chickenpox (varicella)	Checked	Unchecked	Unchecked	Unchecked	Unchecked	Checked	Checked	Unchecked	1. Mpox	1. Active lesion (papules, vesicles, pustule/pseudo-pustule, umbilicated pseudo-pustule, erosion, or ulcer)	2. Crusted and scabbed lesion (thick surface scale (stratum corneum), yellow serous crust, haemorrhagic crust or scab (eschar)).	3. Resolved and healed lesion (lesion is no longer raised above the skin and any residual crust has resolved (desquamation)).	1. Mpox	3. Resolved and healed lesion (lesion is no longer raised above the skin and any residual crust has resolved (desquamation)).	1. Mpox	Checked	Unchecked
11	20-50	8	Congo {Democratic Rep}	2. Chickenpox (varicella)	Checked	Unchecked	Checked	Unchecked	2. Chickenpox (varicella)	1. Active lesion (papules, vesicles, pustule/pseudo-pustule, umbilicated pseudo-pustule, erosion, or ulcer)	3. Resolved and healed lesion (lesion is no longer raised above the skin and any residual crust has resolved (desquamation)).	2. Crusted and scabbed lesion (thick surface scale (stratum corneum), yellow serous crust, haemorrhagic crust or scab (eschar)).	1. Mpox	1. Active lesion (papules, vesicles, pustule/pseudo-pustule, umbilicated pseudo-pustule, erosion, or ulcer)	1. Mpox	1. Active lesion (papules, vesicles, pustule/pseudo-pustule, umbilicated pseudo-pustule, erosion, or ulcer)	1. Mpox	Checked	Unchecked	Unchecked	Unchecked	2. Chickenpox (varicella)	Checked	Unchecked	Unchecked	Unchecked	1. Mpox	Unchecked	Checked	Unchecked	Unchecked	1. Mpox	Checked	Unchecked	Unchecked	Unchecked	Checked	Checked	Unchecked	Unchecked	1. Mpox	1. Active lesion (papules, vesicles, pustule/pseudo-pustule, umbilicated pseudo-pustule, erosion, or ulcer)	2. Crusted and scabbed lesion (thick surface scale (stratum corneum), yellow serous crust, haemorrhagic crust or scab (eschar)).	3. Resolved and healed lesion (lesion is no longer raised above the skin and any residual crust has resolved (desquamation)).	1. Mpox	3. Resolved and healed lesion (lesion is no longer raised above the skin and any residual crust has resolved (desquamation)).	1. Mpox	Checked	Unchecked
12	50+	8	Congo {Democratic Rep}	2. Chickenpox (varicella)	Checked	Unchecked	Checked	Unchecked	1. Mpox	3. Resolved and healed lesion (lesion is no longer raised above the skin and any residual crust has resolved (desquamation)).	1. Active lesion (papules, vesicles, pustule/pseudo-pustule, umbilicated pseudo-pustule, erosion, or ulcer)	2. Crusted and scabbed lesion (thick surface scale (stratum corneum), yellow serous crust, haemorrhagic crust or scab (eschar)).	1. Mpox	1. Active lesion (papules, vesicles, pustule/pseudo-pustule, umbilicated pseudo-pustule, erosion, or ulcer)	1. Mpox	1. Active lesion (papules, vesicles, pustule/pseudo-pustule, umbilicated pseudo-pustule, erosion, or ulcer)	1. Mpox	Checked	Unchecked	Checked	Unchecked	2. Chickenpox (varicella)	Checked	Unchecked	Unchecked	Unchecked	1. Mpox	Unchecked	Checked	Checked	Unchecked	2. Chickenpox (varicella)	Checked	Unchecked	Unchecked	Unchecked	Unchecked	Checked	Unchecked	Unchecked	1. Mpox	1. Active lesion (papules, vesicles, pustule/pseudo-pustule, umbilicated pseudo-pustule, erosion, or ulcer)	2. Crusted and scabbed lesion (thick surface scale (stratum corneum), yellow serous crust, haemorrhagic crust or scab (eschar)).	3. Resolved and healed lesion (lesion is no longer raised above the skin and any residual crust has resolved (desquamation)).	1. Mpox	3. Resolved and healed lesion (lesion is no longer raised above the skin and any residual crust has resolved (desquamation)).	1. Mpox	Checked	Unchecked
13	50+	10	Congo {Democratic Rep}	1. Mpox	Checked	Unchecked	Checked	Unchecked	2. Chickenpox (varicella)	1. Active lesion (papules, vesicles, pustule/pseudo-pustule, umbilicated pseudo-pustule, erosion, or ulcer)	3. Resolved and healed lesion (lesion is no longer raised above the skin and any residual crust has resolved (desquamation)).	2. Crusted and scabbed lesion (thick surface scale (stratum corneum), yellow serous crust, haemorrhagic crust or scab (eschar)).	2. Chickenpox (varicella)	1. Active lesion (papules, vesicles, pustule/pseudo-pustule, umbilicated pseudo-pustule, erosion, or ulcer)	1. Mpox	1. Active lesion (papules, vesicles, pustule/pseudo-pustule, umbilicated pseudo-pustule, erosion, or ulcer)	1. Mpox	Checked	Unchecked	Checked	Unchecked	2. Chickenpox (varicella)	Checked	Unchecked	Unchecked	Unchecked	1. Mpox	Unchecked	Unchecked	Checked	Unchecked	1. Mpox	Checked	Unchecked	Unchecked	Unchecked	Checked	Unchecked	Unchecked	Unchecked	1. Mpox	1. Active lesion (papules, vesicles, pustule/pseudo-pustule, umbilicated pseudo-pustule, erosion, or ulcer)	4. Unable to classify	3. Resolved and healed lesion (lesion is no longer raised above the skin and any residual crust has resolved (desquamation)).	2. Chickenpox (varicella)	3. Resolved and healed lesion (lesion is no longer raised above the skin and any residual crust has resolved (desquamation)).	1. Mpox	Checked	Unchecked
14	50+	8	Congo {Democratic Rep}	2. Chickenpox (varicella)	Checked	Unchecked	Checked	Unchecked	1. Mpox	4. Unable to classify	1. Active lesion (papules, vesicles, pustule/pseudo-pustule, umbilicated pseudo-pustule, erosion, or ulcer)	2. Crusted and scabbed lesion (thick surface scale (stratum corneum), yellow serous crust, haemorrhagic crust or scab (eschar)).	2. Chickenpox (varicella)	1. Active lesion (papules, vesicles, pustule/pseudo-pustule, umbilicated pseudo-pustule, erosion, or ulcer)	1. Mpox	1. Active lesion (papules, vesicles, pustule/pseudo-pustule, umbilicated pseudo-pustule, erosion, or ulcer)	1. Mpox	Checked	Unchecked	Checked	Unchecked	1. Mpox	Checked	Unchecked	Unchecked	Unchecked	1. Mpox	Unchecked	Checked	Checked	Unchecked	1. Mpox	Checked	Unchecked	Unchecked	Unchecked	Checked	Checked	Unchecked	Unchecked	1. Mpox	1. Active lesion (papules, vesicles, pustule/pseudo-pustule, umbilicated pseudo-pustule, erosion, or ulcer)	2. Crusted and scabbed lesion (thick surface scale (stratum corneum), yellow serous crust, haemorrhagic crust or scab (eschar)).	3. Resolved and healed lesion (lesion is no longer raised above the skin and any residual crust has resolved (desquamation)).	1. Mpox	3. Resolved and healed lesion (lesion is no longer raised above the skin and any residual crust has resolved (desquamation)).	1. Mpox	Checked	Checked
15	50+		Congo {Democratic Rep}	1. Mpox	Checked	Unchecked	Checked	Unchecked	1. Mpox	1. Active lesion (papules, vesicles, pustule/pseudo-pustule, umbilicated pseudo-pustule, erosion, or ulcer)	1. Active lesion (papules, vesicles, pustule/pseudo-pustule, umbilicated pseudo-pustule, erosion, or ulcer)	2. Crusted and scabbed lesion (thick surface scale (stratum corneum), yellow serous crust, haemorrhagic crust or scab (eschar)).	1. Mpox	4. Unable to classify	1. Mpox	1. Active lesion (papules, vesicles, pustule/pseudo-pustule, umbilicated pseudo-pustule, erosion, or ulcer)	1. Mpox	Checked	Unchecked	Unchecked	Unchecked	1. Mpox	Checked	Unchecked	Unchecked	Unchecked	1. Mpox	Unchecked	Checked	Unchecked	Unchecked	1. Mpox	Checked	Unchecked	Unchecked	Unchecked	Unchecked	Checked	Unchecked	Unchecked	1. Mpox	1. Active lesion (papules, vesicles, pustule/pseudo-pustule, umbilicated pseudo-pustule, erosion, or ulcer)	2. Crusted and scabbed lesion (thick surface scale (stratum corneum), yellow serous crust, haemorrhagic crust or scab (eschar)).	3. Resolved and healed lesion (lesion is no longer raised above the skin and any residual crust has resolved (desquamation)).	1. Mpox	3. Resolved and healed lesion (lesion is no longer raised above the skin and any residual crust has resolved (desquamation)).	1. Mpox	Checked	Unchecked
16	50+	8	Congo {Democratic Rep}	2. Chickenpox (varicella)	Unchecked	Unchecked	Unchecked	Checked	1. Mpox	1. Active lesion (papules, vesicles, pustule/pseudo-pustule, umbilicated pseudo-pustule, erosion, or ulcer)	1. Active lesion (papules, vesicles, pustule/pseudo-pustule, umbilicated pseudo-pustule, erosion, or ulcer)	2. Crusted and scabbed lesion (thick surface scale (stratum corneum), yellow serous crust, haemorrhagic crust or scab (eschar)).	1. Mpox	4. Unable to classify	1. Mpox	1. Active lesion (papules, vesicles, pustule/pseudo-pustule, umbilicated pseudo-pustule, erosion, or ulcer)	1. Mpox	Checked	Checked	Checked	Unchecked	1. Mpox	Checked	Unchecked	Unchecked	Unchecked	1. Mpox	Unchecked	Checked	Checked	Unchecked	1. Mpox	Checked	Checked	Unchecked	Unchecked	Unchecked	Checked	Checked	Unchecked	1. Mpox	1. Active lesion (papules, vesicles, pustule/pseudo-pustule, umbilicated pseudo-pustule, erosion, or ulcer)	2. Crusted and scabbed lesion (thick surface scale (stratum corneum), yellow serous crust, haemorrhagic crust or scab (eschar)).	3. Resolved and healed lesion (lesion is no longer raised above the skin and any residual crust has resolved (desquamation)).	1. Mpox	3. Resolved and healed lesion (lesion is no longer raised above the skin and any residual crust has resolved (desquamation)).	1. Mpox	Checked	Checked
[truncated: 23 more columns]
